# Supplementary material for: Novel Criteria for Intratumoral Budding with Prognostic Relevance for Colon Cancer and Its Histological Subtypes
Source: Int J Mol Sci. 2021 Dec 3;22(23):13108. doi: 10.3390/ijms222313108 (PMC8658236; doi:10.3390/ijms222313108)
Supplement: Supplementary file 1 [file ijms-22-13108-s001.zip]

Archive with 1 entries (1 files):
- ijms-1465704-supplementary.pdf
